# Supplementary material for: Identification of endogenous normalizing genes for expression studies in inguinal ring tissue for scrotal hernias in pigs
Source: PLoS One. 2018 Sep 20;13(9):e0204348. doi: 10.1371/journal.pone.0204348 (PMC6147718; doi:10.1371/journal.pone.0204348)
Supplement: S1 Table — (XLSX) [file pone.0204348.s001.xlsx]

## Sheet: Experiment1
CP data of housekeeping Genes:
	HMBS	RPL19	RPL13A	TOP2B	RPL32	SDHA	EEF1A1	H3F3A	YHWAZ
	HKG 1	HKG 2	HKG 3	HKG 4	HKG 5	HKG 6	HKG 7	HKG 8	HKG 9
n	18	18	18	18	18	18	18	18	18
geo Mean [CP]	21.7214	15.1223	12.9248	18.0804	14.0566	20.3087	10.7457	16.1049	19.7874
ar Mean [CP]	21.7307	15.135	13.0037	18.1298	14.0862	20.3676	10.8752	16.1213	19.911
min [CP]	20.3704	14.4917	10.7473	16.5834	12.2767	18.4605	8.50869	14.963	16.6076
max [CP]	23.3454	16.6892	18.2667	23.0555	16.7539	25.3226	17.3185	17.9109	25.1072
std dev [± CP]	0.480138	0.514026	1.02923	0.901355	0.692995	1.11659	1.21454	0.5618	1.86764
CV [% CP]	2.20949	3.39627	7.91495	4.97167	4.91966	5.48219	11.1679	3.48483	9.3799
min [x-fold]	-2.55099	-1.54823	-4.52372	-2.82256	-3.43402	-3.60058	-4.71423	-2.20674	-9.06157
max [x-fold]	3.08234	2.96269	40.5559	31.4523	6.48612	32.309	95.1905	3.49665	39.9435
std dev [± x-fold]	1.39488	1.42803	2.04094	1.86782	1.61664	2.16834	2.32067	1.47611	3.64934
Power of HKG [x-fold]	1.33441	1.38559	2.32543	2.24404	1.63241	2.3512	2.74233	1.39252	3.20361

## Sheet: Experiment2
CP data of housekeeping Genes:
	PPIA	RPL13A	SDHA	EEF1A1	H3F3A	RPL19	RPL32	TOP2B	YWHAZ	HMBS
	HKG 1	HKG 2	HKG 3	HKG 4	HKG 5	HKG 6	HKG 7	HKG 8	HKG 9	HKG 10
n	8	8	8	8	8	8	8	8	8	8
geo Mean [CP]	15.9744	14.0304	20.8095	12.5825	18.7078	13.6258	13.3736	18.8842	15.5695	21.9465
ar Mean [CP]	15.9776	14.0462	20.842	12.6215	18.7488	13.6312	13.3874	18.8889	15.5757	21.9499
min [CP]	15.3965	12.9991	19.4199	11.5339	17.5406	13.1298	12.3876	18.3376	14.9729	21.2752
max [CP]	16.4344	15.2231	22.4127	14.5001	20.9202	14.4633	14.6212	19.6419	16.2218	22.6523
std dev [± CP]	0.255958	0.576165	1.07701	0.905006	1.1372	0.276592	0.464775	0.363027	0.36654	0.309776
CV [% CP]	1.60198	4.10194	5.16751	7.17038	6.06543	2.02911	3.47172	1.92191	2.35328	1.41129
min [x-fold]	-1.49269	-2.04391	-2.61997	-2.06854	-2.2457	-1.41028	-1.9807	-1.46061	-1.51215	0
max [x-fold]	1.37559	2.28574	3.03824	3.77794	4.63464	1.78694	2.37436	1.69081	1.57168	0
std dev [± x-fold]	1.19413	1.49088	2.10966	1.87255	2.19953	1.21133	1.3801	1.28612	1.28926	1.23951
Power of HKG [x-fold]	1.42178	2.48458	4.65248	4.00166	5.41552	1.24229	1.54885	0.963195	1.22527	0
CP: cycle thresold
